# Supplementary material for: The Chronic Health Effects of Work-Related Stressors Experienced by Police Communications Workers
Source: Saf Health Work. 2021 May 21;12(3):365–9. doi: 10.1016/j.shaw.2021.05.005 (PMC8430437; doi:10.1016/j.shaw.2021.05.005)
Supplement: Multimedia component 2 [file mmc2.xml]

<?xml version="1.0" encoding="UTF-8" standalone="no"?><data:data><datasets><author>jennifer.reingle@utsouthwestern.edu</author><type>0</type><dataset><value>3</value><reason>Other (please explain)</reason><comments>Data will not be shared to protect participant privacy, as deductive disclosure is possible. </comments></dataset></datasets></data:data>
